# Supplementary material for: Assessment of Determinants of Dietary Vitamin D Intake in a Polish National Sample of Male Adolescents
Source: Nutrients. 2025 Jun 17;17(12):2024. doi: 10.3390/nu17122024 (PMC12196299; doi:10.3390/nu17122024)
Supplement: Supplementary file 1 [file nutrients-17-02024-s001.zip]

Archive with 1 entries (1 files):
- nutrients-3682786-supplementary.pdf
